# Supplementary material for: Pentylenetetrazole-Induced Seizures Are Increased after Kindling, Exhibiting Vitamin-Responsive Correlations to the Post-Seizures Behavior, Amino Acids Metabolism and Key Metabolic Regulators in the Rat Brain
Source: Int J Mol Sci. 2023 Aug 3;24(15):12405. doi: 10.3390/ijms241512405 (PMC10418815; doi:10.3390/ijms241512405)
Supplement: Supplementary file 1 [file ijms-24-12405-s001.zip]

Archive with 1 entries (1 files):
- ijms-2543052-supplementary.pdf
